# Supplementary material for: 3D Tumor Models in Urology
Source: Int J Mol Sci. 2023 Mar 25;24(7):6232. doi: 10.3390/ijms24076232 (PMC10094462; doi:10.3390/ijms24076232)
Supplement: Supplementary file 1 [file ijms-24-06232-s001.zip]

Archive with 1 entries (1 files):
- ijms-2300973-supplementary.pdf
